# Supplementary material for: Streambed Microbial Activity and Its Spatial Distribution in Two Intermittent Stream Networks
Source: Microorganisms. 2025 Dec 29;14(1):71. doi: 10.3390/microorganisms14010071 (PMC12844215; doi:10.3390/microorganisms14010071)
Supplement: Supplementary file 1 [file microorganisms-14-00071-s001.zip]

Archive with 2 entries (2 files):
- Supplementary Information_S1.xlsx
- Supplementary Information_S2.pdf
