# Supplementary material for: Streambed Microbial Activity and Its Spatial Distribution in Two Intermittent Stream Networks
Source: Microorganisms. 2025 Dec 29;14(1):71. doi: 10.3390/microorganisms14010071 (PMC12844215; doi:10.3390/microorganisms14010071)
Supplement: Supplementary file 1 [file microorganisms-14-00071-s001.zip › Supplementary Information_S1.xlsx]

## Sheet: Table S1
Table S1. Summary of generalized additive models (GAMs) examining spatial differences in enzyme activity in water and epilithic biofilm, leaf litter and sediment using geographical coordinates (latitude, longitude) and in-stream distances as smooth terms. The table includes the enzymes analyzed, the corresponding model structure, significant predictors, effective sample size (n) by enzyme, habita…
Enzyme	Sample type	Stream	n	edf (Distance)	F (Distance)	p-value (Distance)	edf (Coordinates)	F (Coordinates)	p-value (Coordinates)
BG	Water	Gibson Jack	31	1	0.065	0.8	2	0.87	0.42
		Pendergrass	34	1	0.069	0.79	3.12	0.06	0.99
	Biofilm	Gibson Jack	39	1	0.21	0.64	8.42	2.79	0.005
		Pendergrass	41	1.31	0.36	0.57	6.09	7.66	2.77939e-06
	Leaf litter	Gibson Jack	37	1.41	0.31	0.75	2	0.52	0.6
		Pendergrass	47	1	0.3	0.58	2	1.87	0.16
	Sediment	Gibson Jack	41	1.09	0.07	0.92	11.06	2.51	0.006
		Pendergrass	47	2.38	2.56	0.04	5.38	1.97	0.12
P	Water	Gibson Jack	31	3.49	1.39	0.2	10.6	1.45	0.16
		Pendergrass	40	1	0.37	0.55	2	5.69	0.006
	Biofilm	Gibson Jack	39	1	2.04	0.16	2	3.24	0.05
		Pendergrass	42	1.78	1.64	0.14	2.63	0.34	0.82
	Leaf litter	Gibson Jack	37	2.56	2.79	0.04	2	0.021	0.98
		Pendergrass	47	1	0.02	0.9	2	0.81	0.45
	Sediment	Gibson Jack	41	1	0.27	0.61	9.47	1.45	0.15
		Pendergrass	47	1.42	1.51	0.14	5.85	4.8	0.0002
NAG	Water	Gibson Jack	17	1	2.73	0.11	3.4	0.12	0.98
		Pendergrass	40	1	1.23	0.27	2	4.52	0.02
	Biofilm	Gibson Jack	36	1.21	0.08	0.92	5.48	2.03	0.06
		Pendergrass	42	1	0.94	0.34	2.72	0.09	0.94
	Leaf litter	Gibson Jack	37	1	1.28	0.26	2	2.24	0.11
		Pendergrass	47	1	0.02	0.89	2	1.06	0.35
	Sediment	Gibson Jack	41	1	0.03	0.87	7.7	1.36	0.22
		Pendergrass	46	2.68	1.61	0.24	5.93	2.22	0.03
POX	Leaf litter	Gibson Jack	36	2.79	3.13	0.02	2	4.01	0.02
		Pendergrass	47	2.58	2.27	0.09	2	1.58	0.21
	Sediment	Gibson Jack	41	1.6	3.52	0.06	5.84	1.95	0.07
		Pendergrass	47	1	3.11	0.08	2	2.02	0.14
PER	Leaf litter	Gibson Jack	30	2.33	2.42	0.07	2	3.97	0.02
		Pendergrass	30	1	2.01	0.16	2	0.73	0.48
	Sediment	Gibson Jack	29	1	0.93	0.34	8.98	1.53	0.11
		Pendergrass	35	1	1.77	0.19	2	0.17	0.84
